# Supplementary material for: MALDI Mass Spectrometry Imaging Reveals the Existence of an N-Acyl-homoserine Lactone Quorum Sensing System in Pseudomonas putida Biofilms
Source: Metabolites. 2022 Nov 21;12(11):1148. doi: 10.3390/metabo12111148 (PMC9697013; doi:10.3390/metabo12111148)
Supplement: Supplementary file 1 [file metabolites-12-01148-s001.zip]

Archive with 1 entries (1 files):
- metabolites-2011005-supplementary.pdf
